# Supplementary material for: Psychometric properties of the Lithuanian version of the functionality appreciation scale
Source: Sci Rep. 2025 May 23;15:17952. doi: 10.1038/s41598-025-03349-1 (PMC12102171; doi:10.1038/s41598-025-03349-1)
Supplement: Supplementary file 1 — Supplementary Material 1 [file 41598_2025_3349_MOESM1_ESM.xlsx]

## Sheet: research_data_FAS
ID	sex	FAS_1	FAS_2	FAS_3	FAS_4	FAS_5	FAS_6	FAS_7	SES	BAS	EDEQ	PA_habits	FAS	group
1	1	4	4	4	5	4	4	4	19	3.7	2	2.5	4.14286	1
2	1	4	4	5	5	5	4	5	34	2.9	1.90909	5	4.57143	0
3	1	5	4	4	4	5	5	5	28	3.4	1.77273	6.58333	4.57143	1
4	2	3	3	4	4	4	4	4	28	3.3	1.22727	3.91667	3.71429	1
5	1	4	5	5	5	5	4	5	29	3.2	0.454545	5.08333	4.71429	1
6	1	4	4	5	5	5	5	5	34	3.6	1.86364	2.58333	4.71429	0
7	1	4	5	4	5	5	3	4	32	3.2	0.590909	4.91667	4.28571	1
8	1	3	4	4	4	4	4	4	33	3.3	1.77273	2.91667	3.85714	1
9	1	5	5	5	5	5	5	5	34	4.6	1.27273	5.58333	5	1
10	1	3	4	4	3	4	3	4	21	2.5	2.13636	1	3.57143	0
11	1	4	5	5	5	3	5	4	33	3.7	1.54545	3.33333	4.42857	1
12	1	5	5	5	5	5	5	5	40	5	0.0909091	4.16667	5	1
13	1	3	3	3	4	3	3	3	27	3.1	1.04545	1.91667	3.14286	1
14	1	5	4	5	5	5	5	5	35	5	0	5.91667	4.85714	0
15	2	4	4	3	4	4	5	3	23	2.5	1.27273	1.08333	3.85714	1
16	2	5	5	4	4	5	3	5	25	4.9	0.5	3.83333	4.42857	0
17	2	4	4	4	4	4	4	4	21	2.5	3.77273	2.25	4	1
18	1	3	4	3	4	4	4	5	20	2.7	1.04545	2.66667	3.85714	0
19	1	5	4	5	5	5	5	5	25	3.7	3.04545	4	4.85714	0
20	2	5	5	5	5	5	5	5	25	4.8	0.0909091	2.25	5	1
21	2	3	5	5	5	5	5	5	25	4.1	0.318182	2.16667	4.71429	0
22	2	4	4	4	4	4	3	4	27	3.5	1	1.25	3.85714	1
23	2	5	5	5	5	5	5	5	25	3.6	1.5	3.25	5	1
24	2	4	4	4	4	5	5	5	25	2.2	5.45455	7	4.42857	1
25	1	1	1	1	1	1	1	1	14	1	0.772727	1	1	0
26	2	4	4	4	4	5	5	5	27	2.7	4.31818	7	4.42857	1
27	2	5	5	5	5	5	5	5	34	4.5	2.5	5.16667	5	1
28	2	3	4	4	4	4	4	4	26	2.5	3.5	4.25	3.85714	1
29	1	5	5	5	5	5	5	5	37	4.6	0.818182	6.16667	5	0
30	2	4	4	4	4	4	4	4	40	4	1.04545	2.58333	4	0
31	2	4	4	5	4	5	4	4	24	3.4	1.72727	4.5	4.28571	1
32	1	4	5	5	4	5	5	5	26	3.6	1.40909	6.08333	4.71429	0
33	1	1	2	1	2	1	3	3	15	2.3	3.18182	1.5	1.85714	1
34	1	4	4	5	5	5	5	5	40	4.5	0.454545	1.91667	4.71429	0
35	1	3	5	5	3	5	3	5	31	3.1	2.5	5.33333	4.14286	0
36	1	5	5	5	5	5	3	3	38	4.3	1.09091	5.33333	4.42857	0
37	1	4	4	4	3	4	3	3	30	3	1	1.75	3.57143	0
38	1	5	5	5	5	5	5	5	34	4.6	0.909091	3.75	5	0
39	1	5	5	5	5	5	5	5	38	4.9	0	4.25	5	1
40	1	4	4	5	4	5	4	4	31	4.1	1.81818	1.5	4.28571	0
41	1	2	2	4	4	4	4	4	29	3	1.59091	1.33333	3.42857	0
42	1	5	5	5	5	5	5	5	40	5	0.0454545	3.5	5	0
43	1	5	5	5	5	5	4	4	38	5	1.45455	3.5	4.71429	0
44	2	4	4	4	4	4	4	4	26	2.7	5.77273	2.08333	4	0
45	1	4	4	4	4	4	4	4	25	3	0	4.08333	4	0
46	1	5	4	4	5	5	5	5	26	3.8	1.13636	6	4.71429	1
47	2	4	5	5	5	5	5	5	29	3.3	2	3.75	4.85714	0
48	2	3	4	4	4	5	4	5	27	3.8	2.13636	5.83333	4.14286	0
49	2	4	4	4	4	4	4	4	29	3.2	1	3.91667	4	1
50	2	4	4	1	4	1	1	4	36	4.1	0.545455	1	2.71429	0
51	2	4	4	4	4	4	4	4	29	2.5	0.272727	2.83333	4	1
52	2	5	5	5	5	5	5	5	40	5	0.5	1.25	5	1
53	2	5	5	5	5	5	5	5	26	4.4	3.18182	3.58333	5	0
54	1	4	4	3	4	4	4	4	28	2.9	1.40909	4.08333	3.85714	0
55	2	5	5	5	5	5	5	5	36	4.2	2.27273	2.5	5	1
56	2	4	4	4	4	4	4	4	25	3.3	2.59091	5.66667	4	1
57	2	5	5	5	5	5	5	5	34	3.8	1.77273	2.91667	5	0
58	2	4	4	4	4	4	5	5	30	3.6	1.18182	2.91667	4.28571	0
59	2	4	4	4	4	5	5	5	26	3.3	3.63636	2.5	4.42857	1
60	1	5	5	5	5	5	4	5	37	4.8	0.954545	4.75	4.85714	1
61	1	1	4	4	4	4	3	4	21	3.2	0.409091	1.91667	3.42857	0
62	2	4	5	5	5	5	5	5	30	5	1.22727	3.5	4.85714	1
63	2	4	4	4	4	4	4	4	28	3.3	2.81818	4.91667	4	1
64	1	3	4	3	4	4	4	4	26	2.6	1	2.5	3.71429	1
65	2	3	4	4	4	4	4	4	30	3.1	1.54545	2.33333	3.85714	0
66	2	4	5	5	3	5	5	5	27	3.4	0.772727	2.08333	4.57143	1
67	2	5	5	5	5	5	5	5	35	4.9	0.772727	2.33333	5	1
68	1	5	5	5	5	5	5	5	36	4.9	1.13636	5.66667	5	0
69	2	4	4	4	4	4	4	4	28	4.1	2.18182	1.33333	4	1
70	2	3	3	3	3	3	3	3	31	3	0.181818	4	3	1
71	2	3	3	3	3	3	3	3	30	2.7	0.318182	1.58333	3	0
72	2	3	4	4	4	4	4	4	23	3.3	2.95455	2.41667	3.85714	0
73	2	4	4	4	4	4	4	4	35	4.2	1.18182	3.16667	4	0
74	2	3	3	3	3	4	4	5	36	3	1.77273	1	3.57143	1
75	2	2	4	4	4	4	4	4	29	3.5	4.22727	1.75	3.71429	0
76	1	5	5	5	4	4	4	4	38	4.6	0.136364	3.5	4.42857	0
77	1	4	4	4	4	4	4	4	38	4.3	0.0909091	3.33333	4	0
78	1	3	3	3	3	4	3	3	21	2.9	0.772727	4.41667	3.14286	0
79	1	5	5	5	5	5	4	5	39	4.9	0.363636	6.41667	4.85714	1
80	1	5	5	5	5	5	5	5	39	4.9	1.27273	5.5	5	0
81	1	4	4	4	5	4	5	5	37	4.8	0.363636	5.25	4.42857	1
82	1	4	4	4	4	4	4	4	25	3.3	2.18182	4.83333	4	0
83	1	5	4	4	4	4	3	4	29	4.3	0.772727	2.16667	4	0
84	1	5	1	1	1	1	1	1	31	2.6	4.36364	1	1.57143	1
85	1	2	2	1	3	4	4	4	31	3.6	2.13636	3.91667	2.85714	1
86	1	4	5	5	5	5	3	5	19	2.2	2.13636	5.5	4.57143	0
87	1	3	2	5	3	4	3	4	21	2.7	1.45455	3.75	3.42857	1
88	1	5	4	5	4	5	5	5	35	4.3	0.818182	6.66667	4.71429	0
89	1	4	3	3	3	4	5	3	29	4.1	2.27273	3.33333	3.57143	0
90	1	3	4	4	2	4	3	4	34	3.6	1.77273	4.25	3.42857	1
91	1	4	4	4	4	4	4	4	30	4	0.454545	4	4	0
92	2	3	3	3	3	3	3	3	40	3	0	4.25	3	0
93	2	4	4	4	4	4	4	4	23	2.1	4.72727	3.66667	4	1
94	2	5	5	3	5	5	5	5	39	5	1.40909	4.58333	4.71429	0
95	1	3	3	2	4	4	4	4	29	2.3	2.63636	2.25	3.42857	0
96	1	4	5	5	4	4	4	5	35	4.3	0.409091	4.16667	4.42857	1
97	2	4	5	5	4	4	4	5	27	4.1	2.95455	3	4.42857	1
98	1	4	4	4	4	5	4	5	35	4.3	1.86364	5	4.28571	1
99	2	4	4	3	4	4	4	4	23	3.1	2.13636	1.91667	3.85714	0
100	1	3	3	3	3	3	4	4	22	2.3	1.18182	1.75	3.28571	0
101	1	2	2	3	4	3	2	3	20	2.1	1.68182	2.75	2.71429	0
102	1	3	4	5	4	4	5	5	38	4.8	0.727273	2	4.28571	1
103	2	3	3	4	3	3	3	3	26	3.2	0.681818	3.16667	3.14286	0
104	1	4	4	5	5	5	5	5	40	3.6	0.909091	2.16667	4.71429	0
105	1	3	4	3	3	3	3	3	30	2.8	1.09091	2.16667	3.14286	1
106	2	4	5	5	4	5	5	5	31	4.2	0.545455	3.41667	4.71429	0
107	2	4	4	4	4	4	4	4	29	3.1	3.95455	5.58333	4	1
108	1	4	4	4	5	5	5	4	27	2.4	3.45455	3.66667	4.42857	1
109	1	4	4	4	4	5	4	4	31	4	1.81818	4.5	4.14286	1
110	2	4	4	4	5	4	5	5	29	3.8	0.909091	4.33333	4.42857	0
111	1	5	4	4	4	5	5	5	39	3.6	1.54545	7	4.57143	0
112	1	5	5	5	5	5	5	5	34	4.9	1.27273	4.16667	5	0
113	1	5	4	5	5	5	3	3	28	3	2.22727	3.33333	4.28571	0
114	2	5	5	4	5	5	5	5	32	4.4	0.909091	5.41667	4.85714	0
115	1	5	5	5	5	5	5	5	37	4.8	0.818182	3.41667	5	0
116	1	4	4	4	4	4	4	4	24	2.9	1.36364	3.91667	4	0
117	2	4	5	5	5	5	4	3	26	2.3	3.18182	5.41667	4.42857	1
118	1	4	5	4	5	5	5	5	40	4.4	1.59091	4.25	4.71429	0
119	1	5	4	3	4	5	3	4	28	3.7	1.31818	4.16667	4	0
120	1	4	4	4	4	5	4	5	36	4.7	0.409091	6.41667	4.28571	0
121	1	4	5	5	5	4	5	5	34	3.4	2.45455	3.25	4.71429	0
122	1	5	4	4	4	4	4	4	40	4.6	0	1.41667	4.14286	0
123	1	4	5	5	2	5	5	5	26	2.8	4	3.41667	4.42857	1
124	2	5	5	5	5	5	5	5	39	5	0.0909091	2.5	5	0
125	1	4	4	4	4	4	3	4	29	2.8	1.27273	4.33333	3.85714	0
126	2	4	5	5	5	4	4	5	30	3.9	1.90909	3.5	4.57143	0
127	2	3	3	4	2	3	3	4	24	2.4	1.77273	4.16667	3.14286	1
128	1	3	4	4	4	3	3	4	25	3.4	3.63636	5.16667	3.57143	1
129	1	3	3	3	3	3	3	3	25	3	1.86364	4	3	1
130	1	4	4	4	4	4	4	4	29	3.8	0.909091	4.58333	4	0
131	1	4	4	4	5	5	4	4	31	4.2	0.863636	5.25	4.28571	1
132	2	5	5	5	5	5	5	5	32	4	2.59091	5.16667	5	0
133	1	4	4	4	4	4	4	4	29	3.1	0.954545	3	4	0
134	1	3	3	3	3	3	3	3	27	3	2.13636	4	3	0
135	1	5	5	5	5	5	5	5	24	4.7	1.63636	6.75	5	0
136	2	3	2	2	4	4	1	2	22	1.8	4.13636	2.91667	2.57143	0
137	1	5	5	5	4	5	5	5	28	4.1	0.136364	6.08333	4.85714	0
138	1	4	4	4	4	4	4	4	37	4.7	3.5	3.75	4	0
139	1	4	3	3	3	3	3	3	19	3.4	0.909091	3.66667	3.14286	1
140	1	1	1	3	3	2	2	3	25	1.2	4.72727	3	2.14286	0
141	1	3	4	3	3	3	4	4	29	2.7	0.0909091	1.66667	3.42857	1
142	1	5	5	5	5	5	3	5	33	3.9	0	5.33333	4.71429	1
143	1	4	4	4	4	4	1	1	28	2.6	0.318182	1.16667	3.14286	0
144	1	1	2	4	3	4	2	4	35	3.9	0	1.91667	2.85714	0
145	1	3	4	4	3	4	4	4	26	2.7	2.77273	7	3.71429	0
146	2	5	5	5	5	5	5	5	35	4.8	0.727273	3.83333	5	1
147	1	5	5	4	4	4	4	4	37	3.8	1.31818	6	4.28571	0
148	1	4	5	4	4	4	4	5	32	3.9	1.27273	5.41667	4.28571	0
149	1	5	5	5	5	5	5	5	33	4.8	0.318182	2.41667	5	0
150	1	2	4	4	4	4	3	4	28	2.9	1.45455	3.5	3.57143	1
151	1	3	4	3	4	4	5	4	25	2.9	0.681818	1.58333	3.85714	1
152	1	3	5	4	3	4	4	4	25	2.6	1	4	3.85714	0
153	1	3	5	5	4	5	5	4	18	2.4	0.181818	2	4.42857	0
154	1	4	4	4	4	4	4	4	37	4.2	0.0454545	3.83333	4	1
155	1	4	3	4	4	4	5	5	28	3	1.54545	2.83333	4.14286	1
156	1	4	4	4	2	4	2	4	25	4.2	0	1	3.42857	1
157	2	1	4	4	3	5	4	5	21	1.7	4.68182	1.58333	3.71429	1
158	1	3	1	5	2	5	5	5	27	2.8	3.13636	5.25	3.71429	1
159	1	4	4	4	4	4	4	4	32	3.8	0	5.08333	4	1
160	2	4	4	4	4	4	3	4	27	3.7	0.954545	5	3.85714	0
161	2	2	2	2	2	2	3	3	22	1.9	1.36364	3	2.28571	1
162	1	4	4	3	4	5	5	5	35	4.6	0.454545	1.5	4.28571	0
163	1	5	4	5	4	5	5	5	32	3.4	0.772727	3.83333	4.71429	1
164	2	3	4	2	4	5	3	3	25	1.2	1.81818	3.5	3.42857	1
165	1	2	2	4	4	4	3	3	28	2.1	1.13636	2.75	3.14286	0
166	1	2	2	2	3	3	2	2	25	1.8	0.363636	1.5	2.28571	1
167	1	4	4	4	4	4	4	4	30	3.3	0	5.08333	4	1
168	2	5	5	5	5	5	5	5	25	4.3	1.86364	5.33333	5	1
169	1	2	4	4	2	4	4	4	28	2.1	4.59091	3.41667	3.42857	1
170	2	4	3	5	5	4	5	5	21	3.8	1.31818	3.33333	4.42857	0
171	1	4	4	4	4	4	4	4	29	3.4	0.590909	1.83333	4	1
172	1	4	4	4	4	4	3	4	29	3.2	1.45455	4.91667	3.85714	1
173	1	4	4	4	3	4	3	3	25	3.2	1.13636	3.75	3.57143	0
174	1	4	5	5	5	5	5	5	25	3.7	0.454545	2.41667	4.85714	0
175	1	2	5	4	3	4	4	4	22	2.6	3.13636	5.83333	3.71429	0
176	1	2	2	3	3	4	2	1	21	2.1	1.95455	4.75	2.42857	0
177	2	4	4	4	4	4	4	4	15	1.7	5.36364	3.16667	4	0
178	1	4	4	4	4	4	4	4	25	3.8	0	2.66667	4	0
179	1	5	5	5	5	5	5	5	31	4.2	0	2	5	1
180	2	4	4	4	4	4	4	5	37	3.1	4.54545	4	4.14286	0
181	1	5	5	5	5	5	5	5	40	4.9	0.0454545	3.25	5	0
182	2	4	4	5	4	3	4	4	34	3.6	2.95455	4.33333	4	1
183	1	4	4	5	5	5	5	5	37	4.8	0.272727	1.16667	4.71429	1
184	2	4	4	5	5	5	4	3	32	4	0.590909	4.66667	4.28571	1
185	1	4	4	4	4	4	4	4	29	3.9	0.636364	3.5	4	0
186	1	5	5	5	5	5	5	5	40	5	0.545455	5.08333	5	1
187	2	2	3	3	2	3	2	1	19	2.3	0.5	2.58333	2.28571	1
188	2	5	5	5	4	5	5	5	36	3.1	3.45455	2	4.85714	1
189	2	4	5	4	4	4	4	4	29	3.4	1.5	3.75	4.14286	1
190	1	4	4	4	4	3	3	4	30	3.1	0.0909091	3.08333	3.71429	0
191	1	4	4	5	4	4	3	5	34	3.3	1.18182	4.33333	4.14286	1
192	2	5	4	4	4	4	5	5	26	2.9	5.27273	4.66667	4.42857	1
193	1	5	5	5	5	5	5	5	28	3.8	0	4.33333	5	1
194	1	3	3	3	3	3	3	3	25	2.9	3.22727	7	3	0
195	2	4	4	4	4	4	4	4	25	3	1.81818	3.16667	4	0
196	1	5	5	4	5	5	5	5	38	5	0.0909091	5.66667	4.85714	1
197	1	5	5	5	5	5	5	5	40	5	0	4.41667	5	1
198	1	5	5	4	4	5	4	4	35	4.2	0.454545	5	4.42857	1
199	1	4	5	5	5	5	5	5	29	3.1	1	4.91667	4.85714	0
200	1	3	3	3	3	3	3	3	25	1.8	2.27273	1.75	3	0
201	1	4	5	4	5	5	3	5	36	4.1	0	4.5	4.42857	0
202	1	5	5	5	5	5	5	5	36	4.5	1.72727	5.25	5	1
203	2	4	4	4	4	4	4	4	34	4.2	3.72727	4	4	1
204	2	5	5	5	5	5	5	5	39	4.9	0	6.16667	5	1
205	2	5	5	5	5	5	5	5	37	5	0	4.41667	5	1
206	1	4	4	4	4	4	4	4	29	4.2	1.68182	3.16667	4	0
207	1	3	3	3	3	3	3	3	29	2.7	1.31818	1.33333	3	1
208	2	4	4	4	4	4	4	4	33	3.8	0.0909091	4	4	0
209	1	4	4	2	4	4	3	4	26	2.5	1.68182	1.75	3.57143	1
210	1	5	5	5	5	5	5	5	24	5	0.818182	1	5	1
211	1	4	4	3	4	4	4	4	33	2.8	0.454545	3	3.85714	0
212	1	4	5	5	4	4	4	4	30	3.3	1.27273	4.66667	4.28571	0
213	1	5	5	5	5	5	5	5	32	4.1	0.272727	2.75	5	1
214	2	5	5	5	5	5	5	5	36	4.6	2.63636	4.58333	5	0
215	2	4	5	5	5	5	5	5	26	4.7	1.59091	5.66667	4.85714	0
216	1	5	3	3	5	5	5	5	36	4.7	1.45455	5.5	4.42857	0
217	2	4	4	4	5	5	5	5	38	3.6	2.45455	6.16667	4.57143	0
218	1	5	5	5	5	5	5	5	40	4.6	0.590909	6.08333	5	0
219	2	5	4	4	5	5	5	5	30	3.8	2.5	5.41667	4.71429	1
220	1	3	5	5	5	5	5	5	25	3.9	2.68182	4.91667	4.71429	1
221	1	5	4	4	4	5	4	5	29	3.9	0.772727	3.58333	4.42857	0
222	1	5	4	5	5	5	5	5	39	4.6	0.0909091	3.83333	4.85714	1
223	2	4	4	5	4	5	4	5	35	4	0.818182	5.08333	4.42857	1
224	2	4	3	4	4	3	3	3	37	3.6	0.681818	3.08333	3.42857	1
225	2	5	5	5	5	5	5	5	33	4.2	0.636364	4.58333	5	0
226	2	5	5	5	5	5	5	5	39	4.7	0.590909	6.75	5	0
227	2	4	4	4	4	4	5	4	26	3.1	3.72727	4.16667	4.14286	1
228	2	2	2	3	3	3	2	3	18	2	3.22727	3.33333	2.57143	1
229	2	3	4	4	5	4	3	4	29	3.6	0.0909091	5	3.85714	0
230	2	4	4	4	5	4	4	4	38	4.8	1.13636	1.91667	4.14286	0
231	2	3	4	5	5	4	3	4	33	4.4	1.5	6.08333	4	1
232	2	3	4	4	4	5	4	5	36	5	0	6.75	4.14286	0
233	2	5	5	5	5	5	5	5	37	5	1.40909	6.66667	5	1
234	1	4	4	5	4	5	5	5	37	4.2	1.36364	5.83333	4.57143	1
235	2	5	5	5	5	5	5	5	40	4.8	0.318182	6.83333	5	0
236	1	3	3	3	3	3	3	3	26	2.7	2.77273	1	3	1
237	1	5	5	5	5	5	5	5	37	4.9	0.909091	4.41667	5	1
238	2	4	4	4	5	5	5	5	36	4.5	0.363636	5.66667	4.57143	0
239	1	4	4	5	5	5	4	5	28	3.6	1	4.25	4.57143	0
240	1	4	4	4	4	5	5	5	33	3.9	1.04545	4.75	4.42857	0
241	1	5	5	5	5	5	5	5	37	5	1.27273	5.16667	5	1
242	1	4	5	5	3	5	4	4	26	2.9	0.590909	4.08333	4.28571	0
243	1	4	5	5	5	5	5	5	26	3.9	1.68182	2.33333	4.85714	1
244	1	3	4	4	4	4	4	4	29	3.3	2.22727	4.5	3.85714	0
245	2	4	5	5	4	5	5	5	37	3.1	3.81818	3.58333	4.71429	1
246	2	5	5	5	5	5	5	5	27	3.9	1.13636	5.33333	5	0
247	2	3	4	4	3	4	4	4	23	2.9	3.95455	3	3.71429	0
248	1	4	4	4	5	5	5	5	26	2.8	2.31818	4.91667	4.57143	0
249	1	4	4	3	4	4	4	4	33	3.4	0.454545	3.5	3.85714	1
250	1	5	5	5	5	5	5	5	28	3.3	2.18182	7	5	1
251	2	2	4	4	4	4	3	4	21	1.7	4.18182	3.33333	3.57143	0
252	1	5	4	5	5	5	5	5	37	4.7	1.54545	3.75	4.85714	1
253	1	4	4	4	4	4	4	4	30	3.3	1.72727	4.33333	4	0
254	2	2	2	3	3	3	3	3	21	2.7	1.40909	1.25	2.71429	1
255	2	5	5	5	5	5	5	5	38	4.6	0.954545	5.16667	5	1
256	1	4	5	5	5	5	5	5	33	4.4	0.0454545	4	4.85714	1
257	2	4	4	4	4	4	4	4	30	4	0.5	2.41667	4	0
258	2	4	2	4	4	4	4	4	31	3.9	2.04545	5	3.71429	0
259	1	5	5	5	5	5	5	5	38	5	1.31818	4.41667	5	1
260	1	4	4	4	4	4	3	4	34	3	2.40909	2.25	3.85714	0
261	1	3	4	4	5	5	4	5	26	2.7	3.31818	5	4.28571	0
262	2	5	5	5	5	5	3	5	36	4.4	2.09091	4.75	4.71429	1
263	2	4	4	4	4	4	4	4	35	4	0.272727	4.41667	4	1
264	2	5	5	5	5	5	5	5	37	5	0.318182	2.16667	5	1
265	2	5	5	5	5	5	5	5	25	3.7	5.77273	4.75	5	0
266	1	5	4	4	5	5	5	5	34	4.6	0	5.58333	4.71429	0
267	2	4	4	5	4	4	3	4	35	2.8	1.36364	3.58333	4	1
268	1	3	4	2	4	2	3	4	26	3	0.0454545	4.41667	3.14286	1
269	1	3	3	3	3	3	3	3	27	3.8	5	5.41667	3	0
270	1	4	4	4	3	3	3	3	37	4	0.454545	5	3.42857	1
271	2	5	5	5	5	5	5	5	34	5	1.72727	4	5	0
272	2	4	4	4	4	4	4	4	26	3	3.31818	3.58333	4	0
273	1	4	4	4	4	4	4	4	24	4	3.09091	4	4	1
274	1	4	4	4	4	4	4	4	34	4.4	0.181818	4	4	1
275	2	3	3	3	3	3	3	3	26	3	3.40909	4.08333	3	0
276	1	5	5	5	5	5	5	5	25	5	3.45455	4.33333	5	1
277	1	3	3	3	3	3	3	3	29	2.9	3.40909	4.16667	3	0
278	2	4	4	3	4	4	4	4	25	3	3.09091	2.08333	3.85714	0
279	2	5	5	5	5	5	5	5	28	5	4.09091	4	5	0
280	2	5	5	5	5	5	5	5	35	5	3.04545	3.83333	5	0
281	2	4	4	4	4	4	4	4	23	3.6	0.0454545	2.91667	4	0
282	2	4	4	4	4	4	4	4	27	3.4	1.18182	3.5	4	0
283	1	5	5	5	5	5	5	5	38	4.9	0.5	4.33333	5	1
284	2	4	3	4	4	5	5	5	26	3.2	1.13636	3.16667	4.28571	0
285	2	3	4	5	5	5	5	5	32	3	1.40909	5.33333	4.57143	1
286	2	4	4	4	4	5	5	5	32	3.5	1.18182	5.58333	4.42857	1
287	2	5	5	5	5	5	5	5	40	5	1.59091	6.5	5	1
288	1	4	4	4	4	4	3	3	24	2.8	1.77273	4.25	3.71429	1
289	2	5	4	5	5	5	4	5	36	4.1	0.363636	3.83333	4.71429	1
290	1	3	3	4	3	4	4	4	28	2.8	1.27273	3.66667	3.57143	0
291	2	4	5	5	5	5	4	5	33	4.9	0	4.83333	4.71429	0
292	1	4	4	4	4	4	4	4	31	3.8	0.818182	3.25	4	0
293	1	4	4	4	4	4	4	4	29	3.9	0.545455	3.08333	4	0
294	1	3	3	4	4	4	3	4	25	3.5	1.22727	2.41667	3.57143	1
295	1	5	3	4	5	5	4	5	27	4.1	1.40909	6	4.42857	0
296	2	3	3	4	2	1	5	1	28	4	1.18182	5.75	2.71429	0
297	1	5	5	4	4	4	5	4	32	4.6	1.59091	5.16667	4.42857	1
298	1	1	3	5	4	4	3	2	31	2.8	0	4.33333	3.14286	0
299	1	3	3	3	3	3	3	3	27	3	3.09091	3.25	3	0
300	1	1	2	2	3	3	1	2	19	3.6	3.54545	4	2	1
301	1	4	3	3	3	3	3	3	26	2.3	0.272727	3.75	3.14286	1
302	1	3	3	3	3	2	3	4	18	3.7	3.40909	5.16667	3	0
303	2	5	5	5	5	5	5	5	34	4	0.136364	5.83333	5	0
304	2	4	5	5	4	4	5	5	17	3.6	0.636364	1.5	4.57143	0
305	2	4	4	4	4	4	4	4	25	4	3.63636	6	4	1
306	2	5	5	5	5	5	5	5	40	5	0	7	5	1
307	2	1	4	4	4	4	4	4	39	4	2.90909	1.16667	3.57143	0
308	2	5	3	5	5	5	5	5	37	4.7	0.863636	5.66667	4.71429	1
309	1	5	5	5	5	5	4	5	40	4.7	1.09091	4	4.85714	1
310	2	4	5	5	5	5	5	5	23	3.2	0.954545	5.58333	4.85714	0
311	2	3	3	3	5	3	3	3	23	1.6	3.36364	1.75	3.28571	0
312	2	4	3	3	4	4	3	3	28	3.7	0.727273	5.66667	3.42857	0
313	2	4	2	3	4	2	2	2	16	1.4	3.45455	2.66667	2.71429	0
314	1	4	4	4	5	4	4	4	37	4.1	2.27273	6.58333	4.14286	1
315	2	2	2	4	2	3	3	3	14	2.2	2.27273	1.33333	2.71429	1
316	1	4	4	4	4	4	2	4	14	1.1	3.77273	4.41667	3.71429	0
317	1	3	2	5	2	4	2	4	21	2.6	0.954545	5.66667	3.14286	0
318	1	5	5	5	5	5	5	5	40	4.1	0	3.75	5	1
319	2	4	3	3	3	4	3	4	34	3.1	2.86364	4.08333	3.42857	1
320	2	4	4	4	4	4	4	4	27	1.8	4.5	1	4	0
321	1	5	5	5	5	5	5	5	35	5	0	6.33333	5	1
322	2	5	5	5	5	5	5	5	26	5	3	3.25	5	0
323	1	5	5	5	5	5	5	5	40	4.9	1.77273	4.16667	5	0
324	1	3	4	4	4	4	3	4	36	4.1	0.772727	2.91667	3.71429	1
325	2	5	5	5	5	5	5	5	24	3.5	3.27273	3.41667	5	1
326	2	4	4	4	4	4	4	4	30	4.7	1	5.25	4	0
327	1	3	4	3	4	4	3	2	34	2.8	0.0909091	4	3.28571	1
328	1	5	5	5	5	5	5	5	40	4	0.863636	5.16667	5	1
329	1	4	4	4	4	4	4	4	24	2.7	3.04545	4.25	4	0
330	1	4	4	4	4	4	4	4	30	4.3	1	6.5	4	0
331	2	4	5	5	5	5	4	5	26	4.1	2.86364	2.75	4.71429	0
332	2	5	5	5	4	5	5	5	24	3.7	1.72727	2.5	4.85714	1
333	1	4	4	4	4	4	3	4	31	4.7	0.0454545	4	3.85714	1
334	1	4	4	4	4	4	4	5	21	3.7	2.45455	4.66667	4.14286	1
335	1	3	3	3	4	4	3	3	26	2.7	3.72727	5.08333	3.28571	1
336	2	5	5	5	5	5	5	5	40	5	0	1.58333	5	0
337	1	5	5	5	5	5	5	5	40	4.8	0	3.16667	5	1
338	1	4	4	4	4	4	4	4	30	4	2.04545	4.66667	4	0
339	2	3	4	4	4	4	4	4	28	3.4	3	1.08333	3.85714	1
340	2	4	5	5	3	4	4	3	28	2.9	4.72727	3.75	4	1
341	2	4	4	4	4	4	4	4	38	4	0	2.16667	4	0
342	2	4	4	4	4	4	4	4	39	4	1.5	2.25	4	0
343	1	3	3	3	3	3	3	3	30	3	0.454545	4	3	1
344	1	5	4	4	4	4	4	3	38	3.6	1.63636	2.75	4	1
345	2	4	4	4	4	5	3	4	20	2.3	4.04545	3.5	4	0
346	2	5	5	5	5	5	5	5	31	5	1.68182	3.91667	5	1
347	1	5	5	4	5	5	5	5	38	4.8	1.45455	6.5	4.85714	1
348	2	4	4	4	3	4	3	3	23	2.9	1.04545	4.16667	3.57143	1
349	2	5	5	5	5	5	5	5	31	3.2	0.909091	6.25	5	0
350	1	4	4	4	4	5	5	5	18	4	2.5	4.16667	4.42857	1
351	2	4	5	4	4	5	5	5	36	4.5	1.63636	6	4.57143	0
352	1	4	4	4	4	4	4	5	30	3.1	1.63636	4.08333	4.14286	1
353	2	3	4	3	5	5	4	4	23	2.6	2.81818	3.83333	4	0
354	2	4	3	4	3	5	5	5	24	3.8	3.95455	6.66667	4.14286	1
355	1	4	4	4	4	4	5	5	28	3.3	0.727273	4.75	4.28571	1
356	2	4	4	4	4	4	4	5	30	2.1	5.27273	1.16667	4.14286	0
357	2	5	5	5	5	5	5	5	35	4.2	0.636364	2.08333	5	1
358	2	5	5	5	5	5	4	4	37	4	1.45455	3.91667	4.71429	1
359	2	4	4	4	4	4	4	4	37	4.7	1.13636	5.83333	4	1
360	2	4	4	4	3	5	4	4	34	2.6	3.5	3.25	4	1
361	1	3	4	5	3	5	3	5	25	3	1	4.41667	4	1
362	2	1	1	1	1	1	1	1	11	1	5.13636	2	1	1
363	1	4	4	4	4	4	4	4	27	3.4	2.31818	3.16667	4	1
364	1	1	2	5	3	5	3	3	23	3.3	2.5	4.08333	3.14286	0
365	2	3	4	2	2	4	3	4	19	3.1	0.545455	3.91667	3.14286	0
366	1	3	3	4	4	3	5	5	31	3.2	1.95455	1.91667	3.85714	1
367	2	5	5	5	5	5	5	5	19	3.9	1.95455	3.5	5	0
368	2	5	5	5	5	5	5	5	31	4	2.31818	2.33333	5	1
369	2	1	1	1	1	5	1	1	10	1.5	5.5	2.33333	1.57143	0
370	2	4	5	5	5	5	3	5	36	4.4	1.77273	2.66667	4.57143	1
371	2	4	4	4	4	4	4	4	40	2.6	1.68182	1.25	4	1
372	1	3	3	3	3	3	3	3	28	3.3	2.31818	4.75	3	0
373	2	5	5	5	5	5	5	5	40	4.8	0.863636	4.83333	5	0
374	2	4	5	4	4	5	4	5	29	4.1	0.409091	3.41667	4.42857	0
375	2	4	4	4	4	4	4	4	25	3	4.72727	4.5	4	1
376	1	4	4	4	4	4	5	5	28	3	2.09091	3.16667	4.28571	1
377	2	4	3	1	1	5	2	1	25	2.6	1.04545	5.16667	2.42857	0
378	2	5	5	5	5	5	4	5	40	5	0.272727	6	4.85714	0
379	1	5	5	5	5	5	5	5	40	5	0	3.41667	5	0
380	2	5	5	5	5	5	5	5	39	4.2	0.272727	3.58333	5	1
381	2	4	4	4	4	4	4	4	40	5	0.545455	4	4	1
382	2	5	5	5	5	5	5	5	30	4	1.36364	2	5	0
383	1	4	2	5	5	5	5	5	27	3.2	0.363636	6.41667	4.42857	1
384	2	1	1	1	1	3	1	1	26	1.1	3.95455	1.08333	1.28571	1
385	2	5	5	5	4	5	5	5	34	3.9	1.81818	3.16667	4.85714	0
386	2	4	5	5	5	5	5	5	40	3.8	1.77273	4.58333	4.85714	1
387	2	5	4	4	4	5	5	5	34	4.2	0.454545	5.58333	4.57143	1
388	2	5	5	5	5	5	5	5	35	4.6	0.454545	1.5	5	1
389	2	5	5	5	5	5	5	5	40	4.3	0.227273	1	5	0
390	2	4	4	4	4	4	4	4	37	4	1.09091	3.25	4	0
391	2	4	4	5	5	5	4	4	28	2.9	2.90909	3.58333	4.42857	1
392	2	4	4	4	4	5	4	4	28	4.1	0.909091	5.66667	4.14286	1
393	2	3	3	3	3	3	3	3	34	4.3	0.636364	4.83333	3	1
394	2	4	4	5	5	5	5	5	26	3.5	2.09091	3.41667	4.71429	1
395	2	3	3	3	3	3	3	3	21	2.4	3	2.83333	3	1
396	2	5	5	5	5	5	5	5	27	3.5	0.772727	6.41667	5	1
397	2	4	3	4	4	4	4	4	34	2.7	1.40909	2.25	3.85714	0
398	2	3	4	3	3	5	5	5	29	4	3.36364	3.66667	4	0
399	2	4	4	1	1	3	1	3	14	2.4	1.13636	4.58333	2.42857	0
400	2	3	3	3	3	3	3	3	18	2.1	2.45455	2.58333	3	0
401	2	4	4	4	2	4	4	4	22	2.9	2.22727	3.16667	3.71429	1
402	1	5	5	5	5	5	5	5	39	4.5	0.181818	3.91667	5	1
403	2	4	4	4	4	4	4	4	30	4	2.59091	4.91667	4	1
404	2	3	2	2	2	4	2	3	27	2.7	3.04545	1.58333	2.57143	0
405	2	4	4	4	2	4	4	4	35	3.7	0.5	4	3.71429	0
406	2	5	5	5	5	5	5	5	36	4.9	1.13636	3.91667	5	0
407	1	5	4	3	4	2	4	3	31	2.8	2.27273	3.75	3.57143	0
408	2	3	5	5	5	5	5	5	39	4.1	3.68182	3.75	4.71429	0
409	2	3	3	3	3	3	3	3	38	1.6	2.40909	4.91667	3	1
410	2	4	4	4	3	3	3	3	34	2.6	2.77273	1.08333	3.42857	0
411	1	5	4	4	4	4	4	4	38	2.9	1.45455	1.83333	4.14286	1
412	2	5	5	5	5	5	5	5	40	5	0.272727	1.5	5	1
413	2	1	1	3	3	3	3	3	38	1.8	2.09091	2.91667	2.42857	0
414	2	4	4	5	5	5	5	5	38	4.7	1.18182	5.91667	4.71429	1
415	2	3	4	5	5	5	4	4	19	1.9	4.5	4.41667	4.28571	1
416	2	4	4	5	4	4	3	3	33	3.9	1.31818	1.25	3.85714	1
417	2	3	2	2	3	3	3	3	16	1.5	3.5	2.5	2.71429	1
418	2	3	3	4	3	4	4	3	12	1.6	4	2.08333	3.42857	1
419	2	4	4	5	4	4	3	5	37	4.4	0.409091	1.75	4.14286	1
420	2	5	5	5	5	5	5	5	37	5	0.5	5.58333	5	0
421	2	5	5	5	5	5	5	5	40	4.8	0.681818	5.58333	5	0
422	2	4	3	4	3	5	5	5	31	3.4	3	5.5	4.14286	1
423	2	4	4	5	5	5	5	5	28	4.1	1.63636	5.58333	4.71429	1
424	1	4	4	4	4	4	4	5	39	4.2	1.40909	4.41667	4.14286	0
425	2	5	5	5	5	5	5	5	32	4.6	1.72727	5	5	0
426	2	5	5	5	5	5	5	5	40	4	0.636364	4.41667	5	1
427	2	4	4	4	4	4	3	4	24	2.6	2.40909	3.33333	3.85714	1
428	2	4	4	4	4	4	4	4	26	3.5	0.772727	2.5	4	0
429	2	3	3	3	3	4	3	3	30	3.1	1.72727	4.33333	3.14286	1
430	1	4	4	4	4	3	3	3	36	4.1	1.13636	5	3.57143	0
431	2	3	4	4	4	4	3	4	31	2.8	2.72727	2.83333	3.71429	0
432	2	2	2	4	4	2	2	2	23	3	2.68182	3.41667	2.57143	0
433	1	5	5	4	4	4	3	4	37	3.8	4.04545	4.91667	4.14286	0
434	1	4	4	4	4	4	4	4	30	3.8	0.727273	3.41667	4	1
435	2	4	4	5	4	5	5	5	29	3.4	2.77273	4.25	4.57143	0
436	2	5	4	5	5	5	4	5	32	4.1	1.13636	4	4.71429	1
437	2	5	5	5	5	5	5	5	27	4.9	0	5.5	5	1
438	2	5	5	5	5	4	5	5	29	4.4	2.45455	2.16667	4.85714	1
439	1	5	3	3	4	5	5	5	27	3.5	0.545455	3.91667	4.28571	0
440	2	3	4	4	4	4	4	4	17	2	5.18182	1	3.85714	1
441	2	5	5	5	5	5	5	5	37	5	0.181818	1.33333	5	0
442	2	4	4	4	4	4	4	4	36	3.8	3.59091	4.58333	4	1
443	1	5	5	5	5	5	4	5	37	4.8	0.363636	3.58333	4.85714	1
444	1	5	5	5	5	5	5	5	38	4.9	0	5	5	1
445	2	4	4	4	4	4	4	4	29	2.3	0.909091	4	4	0
446	2	5	5	5	5	5	5	5	37	4.6	0.545455	3.66667	5	1
447	2	4	4	5	4	4	4	5	22	2.5	3.31818	2.5	4.28571	0
448	2	5	5	5	5	5	5	5	40	5	0.272727	3.41667	5	0
449	2	4	5	5	5	5	5	5	29	4.7	0.272727	2.66667	4.85714	1
450	2	4	4	4	4	4	3	4	26	3.7	2.22727	3.58333	3.85714	0
451	2	5	5	5	5	5	5	5	36	4.2	1.04545	1.41667	5	0
452	2	2	1	2	4	3	2	2	18	2	2	2.33333	2.28571	0
453	2	3	4	4	5	5	4	4	29	4.1	2.81818	1	4.14286	1
454	2	2	2	4	4	4	2	4	26	2.2	2.54545	1.16667	3.14286	1
455	2	5	5	5	5	5	5	5	33	4.2	1.22727	3.66667	5	0
456	2	5	5	5	5	5	5	5	39	4.8	0.181818	7	5	0
457	2	4	5	5	5	5	5	5	35	3.3	3.40909	1.83333	4.85714	0
458	2	5	5	4	5	5	5	5	26	3.7	2.09091	5.16667	4.85714	0
459	2	4	5	5	5	5	5	5	29	4	0.954545	3.25	4.85714	1
460	2	4	4	4	4	5	5	5	37	4.1	2.68182	4.5	4.42857	1
461	1	4	4	5	5	5	5	5	33	3	1.22727	5.5	4.71429	1
462	1	4	4	5	5	5	5	5	26	3.5	0.772727	2.25	4.71429	1
463	2	4	4	4	4	4	4	5	21	2.3	1.77273	5.33333	4.14286	1
464	2	3	5	5	5	5	5	5	36	4.3	1.13636	4.41667	4.71429	0
465	2	5	5	5	5	5	5	5	37	4	0.545455	4.58333	5	0
466	1	5	5	5	5	5	5	5	25	5	5.18182	7	5	1
467	2	4	5	5	5	4	3	5	28	3.1	2.72727	2.25	4.42857	0
468	2	4	4	4	4	4	4	4	32	4	0.727273	4.66667	4	0
469	1	4	4	4	4	5	4	4	30	3.4	2.5	5.33333	4.14286	1
470	2	4	4	5	5	5	5	5	37	4.1	0.681818	4.5	4.71429	1
471	1	5	5	5	5	5	5	5	34	5	0.409091	4.41667	5	0
472	2	3	5	5	5	5	5	5	23	3.2	5.40909	5.66667	4.71429	0
473	1	5	5	5	5	5	5	5	37	5	0.772727	5.41667	5	0
474	2	2	4	4	1	2	5	4	17	1.2	5.40909	2.33333	3.14286	1
475	2	5	3	5	5	5	5	5	37	4.8	0.272727	3.41667	4.71429	1
476	2	4	4	4	4	4	4	4	33	3.9	3.31818	6.33333	4	1
477	2	4	5	5	5	5	3	3	27	3.1	3.95455	3.91667	4.28571	1
478	2	4	4	4	4	4	4	4	28	4	2.40909	1	4	1
479	2	4	4	4	5	5	4	4	31	4	3.27273	1.75	4.28571	0
480	2	5	3	5	5	5	5	5	28	4.2	1.31818	2.75	4.71429	1
481	2	3	5	5	5	5	5	5	29	2.3	3.54545	4	4.71429	0
482	2	5	5	5	5	5	5	5	34	5	0.272727	5.75	5	1
483	2	1	3	3	3	3	3	3	25	2	3.77273	2	2.71429	1
484	2	4	4	5	5	5	5	5	28	4.5	0.272727	1.58333	4.71429	0
485	2	5	5	5	5	5	5	5	33	3.1	2.45455	5.16667	5	1
486	2	3	3	4	4	4	3	3	26	3.5	1.86364	4.75	3.42857	0
487	2	5	4	5	5	4	5	5	34	3	2.54545	2.16667	4.71429	1
488	2	4	3	4	3	4	5	4	29	4.1	2.54545	2.66667	3.85714	1
489	1	4	4	5	5	5	5	5	27	3.6	1.18182	3.25	4.71429	0
490	1	2	4	4	2	5	4	4	29	2.5	1.77273	3.08333	3.57143	1
491	1	5	3	4	4	4	5	5	32	4.4	1.72727	6.25	4.28571	1
492	2	4	4	5	5	5	5	5	37	3.7	1.09091	4.91667	4.71429	1
493	1	4	4	5	4	4	5	3	27	3.4	1.54545	3.58333	4.14286	1
494	2	4	5	5	5	5	5	5	32	3.4	2.31818	4	4.85714	1
495	1	4	5	4	5	3	4	4	37	4.4	0.681818	3.75	4.14286	1
496	2	4	4	4	4	4	4	4	26	3.3	0.545455	4.83333	4	0
497	2	4	4	5	5	4	3	5	37	4	1.09091	4	4.28571	0
498	2	5	5	5	5	5	5	5	38	5	1.40909	3.83333	5	1
499	2	3	3	4	4	3	5	3	20	2.7	3.36364	3.16667	3.57143	0
500	1	5	5	5	5	5	5	5	35	5	1	3.75	5	0
501	2	3	3	3	3	4	4	4	27	2.9	4.13636	2.75	3.42857	0
502	2	5	5	5	5	5	5	5	38	4.8	0	4.83333	5	0
503	2	4	4	5	5	5	4	5	38	4.8	0.409091	4.41667	4.57143	1
504	1	5	5	5	5	5	5	5	32	3.8	1	3.08333	5	1
505	1	3	2	4	4	4	3	3	29	2.7	3.22727	3.5	3.28571	0
506	1	4	4	4	4	5	5	4	37	4.1	1.59091	4.25	4.28571	1
507	2	4	5	5	5	5	3	5	37	4.6	0.545455	2.83333	4.57143	1
508	1	5	5	5	5	5	5	5	35	4.6	0.954545	5.25	5	0
509	2	4	4	5	4	5	5	5	23	3.3	2.59091	3.08333	4.57143	0
510	1	3	5	5	5	5	4	4	34	2.8	3.13636	4.66667	4.42857	1
511	2	5	5	5	5	5	5	5	26	3.9	2.45455	3.58333	5	0
512	1	5	4	4	4	4	5	4	37	5	2.13636	3.83333	4.28571	0
513	2	4	4	4	4	4	4	4	23	3.1	3.86364	2.75	4	1
514	2	4	5	5	5	5	5	5	37	4.2	0.954545	4.41667	4.85714	0
515	2	5	5	5	5	5	5	5	32	5	0.136364	2.5	5	0
516	2	4	4	5	5	5	5	5	30	4	0.863636	3.33333	4.71429	1
517	1	5	5	5	5	5	5	5	37	5	2.18182	5.58333	5	1
518	2	3	2	3	4	5	4	4	19	1.9	4.77273	2.5	3.57143	1
519	2	3	5	5	5	5	5	5	26	2.4	3.68182	4.33333	4.71429	1
520	1	4	2	3	4	4	4	5	25	3.7	3.63636	5.33333	3.71429	0
521	2	4	5	5	5	5	5	5	28	3.6	0.818182	3.75	4.85714	1
522	2	1	3	4	4	4	4	4	34	3.1	2.95455	1.41667	3.42857	1
523	2	4	4	4	4	4	4	4	28	4	2.40909	3.58333	4	0
524	2	4	4	4	4	4	4	4	23	4.9	0.590909	2.16667	4	1
525	2	5	4	5	5	5	4	4	32	3.4	0.954545	4.33333	4.57143	0
526	2	3	5	4	4	4	3	4	24	3.1	3.45455	3.16667	3.85714	1
527	2	4	4	5	5	5	5	5	39	4	0.0909091	4.5	4.71429	0
528	2	3	4	5	4	3	4	4	23	2.9	0.818182	2.58333	3.85714	1
529	2	4	4	5	4	5	4	5	26	3.2	1.81818	2.41667	4.42857	1
530	2	5	5	5	5	5	5	5	33	5	1.45455	4.66667	5	1
531	2	5	5	5	5	5	4	5	38	5	0.0909091	1.66667	4.85714	1
532	2	5	5	5	5	5	5	5	37	5	0.454545	3.66667	5	0
533	2	3	3	3	3	3	3	3	30	3.7	0.227273	2.41667	3	1
534	1	4	5	4	4	4	4	4	29	3.9	0.363636	3.83333	4.14286	1
535	1	4	4	4	4	4	4	4	30	4.1	3.36364	4.58333	4	1
536	1	5	5	5	5	5	4	5	40	4	2.27273	5.66667	4.85714	1
537	1	4	2	4	4	4	3	5	27	3.2	0.590909	3.75	3.71429	1
538	1	5	5	5	5	4	4	5	26	4.6	3.36364	1.5	4.71429	0
539	1	5	5	4	4	5	4	4	36	4.2	0.681818	5	4.42857	1
540	2	3	2	2	3	3	3	2	21	1.5	3.54545	2.91667	2.57143	0
541	2	4	5	5	5	5	5	5	24	4.5	1.81818	4.33333	4.85714	1
542	1	4	4	4	4	4	4	4	31	4.1	1.95455	4.91667	4	1
543	1	5	5	5	5	5	5	5	36	5	0.409091	4.83333	5	1
544	1	4	4	4	4	5	4	4	40	4.2	2.45455	5.5	4.14286	0
545	1	5	5	5	5	5	5	5	40	4	0.0454545	5.91667	5	0
546	2	4	4	4	4	4	4	4	34	4.1	2.72727	6.5	4	0
547	1	4	4	4	4	4	4	4	25	3.4	2.5	7	4	0
548	2	5	5	5	5	5	5	5	37	4.6	2.09091	5.25	5	0
549	1	4	4	4	4	4	4	4	26	4	4.09091	7	4	0
550	2	2	5	5	5	5	4	5	16	2.2	3.5	1	4.42857	0
551	2	4	4	4	4	4	4	4	38	3.1	1.90909	4	4	1
552	2	3	4	4	3	3	3	4	34	3.5	4.13636	3.75	3.42857	1
553	2	5	5	5	5	5	5	5	32	3.7	0.909091	5.75	5	0
554	2	4	4	4	4	4	4	4	36	2.8	2.63636	2.33333	4	1
555	2	5	5	4	5	5	5	5	37	4.8	0.363636	5	4.85714	1
556	2	4	4	5	5	5	5	5	38	3.6	1.27273	3.41667	4.71429	0
557	2	4	4	4	4	5	4	4	33	3.5	3.63636	2.16667	4.14286	0
558	2	4	4	4	4	5	5	5	23	3	3.95455	2.83333	4.42857	1
559	2	4	4	4	4	4	4	4	27	3.8	2	4.33333	4	0
560	2	4	4	4	4	4	5	5	33	4	2.27273	2	4.28571	0
561	2	4	4	3	5	5	5	5	40	4.7	1.36364	3.16667	4.42857	1
562	2	2	4	3	3	3	3	3	25	1.9	2.77273	1.33333	3	0
563	2	2	1	2	2	2	1	2	14	1.8	1.72727	1	1.71429	1
564	2	3	4	4	4	4	4	4	25	3.3	1.77273	2.25	3.85714	0
565	2	4	4	4	4	4	4	4	19	1.9	1.04545	4.25	4	1
566	1	5	5	5	5	5	5	5	37	5	0	5	5	0
567	2	5	5	5	5	5	5	5	32	5	0	1.41667	5	1
568	2	5	5	5	5	5	5	5	39	4.8	1.90909	5.33333	5	1
569	1	5	4	4	4	5	5	5	33	3.8	1.22727	5.08333	4.57143	1
570	2	3	3	2	4	3	4	3	27	2.7	0.909091	1.58333	3.14286	0
571	2	4	4	5	4	5	5	5	31	4.2	0.272727	4.16667	4.57143	0
572	1	4	3	2	4	4	3	4	39	3.8	0.318182	3.5	3.42857	0
573	2	5	5	5	5	5	5	5	37	3.7	2.81818	3.91667	5	0
574	1	2	4	4	4	4	4	4	27	2.3	2.31818	5.16667	3.71429	1
575	1	4	4	4	4	4	4	4	27	3.8	0.181818	6.75	4	1
576	1	4	4	4	4	4	4	4	32	4.5	1.18182	5.08333	4	1
577	2	2	2	3	2	3	3	3	21	1.7	3.18182	3.5	2.57143	1
578	1	4	4	4	4	5	5	5	35	4	1.54545	5.91667	4.42857	1
579	2	5	5	5	5	4	5	5	30	4.3	1.04545	6.91667	4.85714	1
580	1	4	4	4	4	4	4	4	34	4.1	0.863636	4.91667	4	0
581	2	5	5	5	5	5	5	5	27	5	2.81818	4.66667	5	1
582	2	5	5	5	5	5	5	5	37	5	0.5	5.08333	5	1
583	1	5	4	5	5	5	4	5	35	4.3	0.272727	4.5	4.71429	1
584	2	5	5	5	5	5	5	5	31	4.2	0.363636	3.58333	5	0
585	2	3	4	4	4	3	5	4	28	3.9	2.54545	3.58333	3.85714	0
586	2	5	5	5	5	5	5	5	29	4.1	1.81818	6.41667	5	1
587	2	5	5	5	5	5	5	5	34	4.5	0.136364	5.5	5	1
588	1	5	5	5	5	5	5	5	40	5	0.0454545	5.08333	5	0
589	2	5	5	5	5	5	5	5	33	4.1	1.90909	4.25	5	0
590	1	5	5	5	5	5	5	5	33	4.8	0.318182	5.83333	5	0
591	2	5	5	5	3	3	3	5	25	4.4	2.90909	3.83333	4.14286	0
592	1	5	5	5	5	5	5	5	25	4.2	3.72727	6.83333	5	0
593	1	5	5	5	5	5	5	5	39	4.1	1.45455	5.58333	5	0
594	2	1	1	1	1	1	1	1	28	1	0	3	1	0
595	1	4	4	4	4	3	4	4	23	4	3.22727	4.41667	3.85714	1
596	1	5	5	5	5	5	5	5	25	4.5	6	3.66667	5	0
597	1	4	4	4	4	4	4	4	31	3.9	1.81818	3.08333	4	0
598	1	3	3	3	3	3	3	3	31	3.4	0.0454545	5	3	1
599	1	4	5	5	4	4	5	5	35	4.6	1	5.75	4.57143	1
600	1	4	3	4	5	4	3	3	23	2.9	1.68182	4.16667	3.71429	0
601	2	3	2	2	2	5	2	4	26	2.4	2.72727	6.08333	2.85714	1
602	2	5	4	4	4	5	5	5	29	3.4	1.45455	5.41667	4.57143	0
603	1	4	5	5	5	5	5	5	30	4.2	2.31818	5.58333	4.85714	1
604	2	3	5	4	5	5	3	4	26	2.9	2.72727	5.75	4.14286	0
605	1	5	5	5	5	5	3	5	35	4.2	1.09091	3.16667	4.71429	0
606	2	4	5	5	4	5	4	5	23	2.7	3.13636	4.41667	4.57143	1
607	2	5	5	5	4	5	5	5	28	4.1	1.18182	4	4.85714	1
608	2	4	4	4	4	4	4	4	34	3.1	1.36364	5.91667	4	1
609	2	5	5	5	5	5	5	5	31	4.2	3.31818	4.91667	5	1
610	1	5	4	4	5	5	3	5	29	4	1.31818	6.41667	4.42857	0
611	2	5	5	5	5	5	5	5	38	4.7	1.40909	6.08333	5	1
612	2	4	4	4	4	4	4	4	33	4	1.36364	3.75	4	1
613	2	3	3	3	4	4	3	4	29	4	0.681818	4.16667	3.42857	1
614	1	3	3	3	3	3	3	3	29	3.1	2.27273	4	3	0
615	2	4	4	4	4	4	4	4	32	4.5	2.72727	5.16667	4	1
616	1	3	4	5	4	5	5	5	26	4.5	2.95455	4.83333	4.42857	0
617	2	5	5	5	5	5	5	5	38	4.4	1.5	4.91667	5	0
618	2	5	5	5	5	5	5	5	37	4.2	0.727273	1.33333	5	0
619	2	4	4	4	4	5	4	5	26	2.9	3.36364	2.33333	4.28571	1
620	2	4	5	5	5	5	5	5	31	4.4	0.454545	3.91667	4.85714	1
621	2	4	4	4	4	4	4	4	31	3.9	1.13636	1.08333	4	0
622	2	5	5	5	5	5	4	5	40	4.8	0.5	3.75	4.85714	0
623	2	4	4	3	4	4	2	5	22	3.3	1.95455	3.58333	3.71429	0
624	2	3	4	4	4	5	4	4	35	2.4	3.04545	4.5	4	1
625	2	4	5	5	4	4	3	4	37	2.4	3.22727	5.66667	4.14286	0
626	1	5	5	5	5	5	5	5	36	4.9	1.5	6.25	5	1
627	2	5	5	5	4	5	4	5	36	4.3	1.09091	4.91667	4.71429	0
628	1	4	4	5	5	4	3	5	29	4.5	1.63636	6	4.28571	1
629	1	5	1	5	5	2	3	4	27	3.1	2.86364	4.58333	3.57143	1
630	1	5	5	5	5	5	4	5	38	4.4	2.27273	4.41667	4.85714	0
631	1	4	4	4	4	4	4	4	29	4.4	0.772727	5.25	4	1
632	1	4	4	4	4	4	4	4	36	4.9	0.727273	4.33333	4	1
633	1	4	5	5	5	5	4	5	29	3.7	0.772727	4.83333	4.71429	1
634	1	5	5	4	5	5	5	5	29	3.6	0.181818	5.58333	4.85714	1
635	1	5	5	5	5	5	5	5	40	4.9	0.318182	4.41667	5	0
636	2	5	5	5	5	5	5	5	31	5	0.590909	7	5	0
637	2	5	5	5	5	5	5	5	33	3.9	4	6.75	5	1
638	2	4	4	4	4	4	4	4	33	4	0	1.5	4	1
639	1	5	5	5	5	5	5	5	37	4.1	0.363636	6	5	1
640	2	3	4	4	4	4	4	4	31	3.2	1.45455	4.66667	3.85714	1
641	1	4	4	4	4	4	3	2	24	2.1	2.72727	4.25	3.57143	0
642	2	4	4	4	4	4	4	4	27	3.8	3.81818	6.75	4	0
643	2	5	5	5	5	5	4	4	31	3.6	0.727273	4.41667	4.71429	1
644	2	3	4	3	4	4	3	4	25	2	1.31818	3.91667	3.57143	0
645	1	4	4	5	4	5	5	5	33	4.1	0.181818	3.41667	4.57143	0
646	2	4	4	4	4	4	4	4	32	3.8	1.22727	6.16667	4	0
647	1	4	4	4	4	4	5	4	31	3.8	1.63636	4.08333	4.14286	1
648	2	4	4	4	4	4	4	4	30	3.7	2.72727	2.66667	4	0
649	2	3	4	4	3	5	5	5	35	3.3	0	2.5	4.14286	1
650	2	5	5	5	5	5	5	5	26	3.3	1.63636	1	5	1
651	2	4	4	4	4	4	5	4	33	3.4	1.59091	3.58333	4.14286	0
652	2	2	4	5	5	5	4	5	36	4.1	0	3.66667	4.28571	0
653	2	4	5	5	5	5	5	5	39	4	0.636364	4	4.85714	0
654	2	5	5	5	5	5	4	4	38	4.6	0.227273	5	4.71429	1
655	2	4	4	5	4	5	5	5	32	3.9	1.18182	5.5	4.57143	0
656	2	4	4	4	4	4	4	4	34	4.1	3.40909	5.5	4	1
657	2	4	5	5	5	5	5	5	36	4.2	1.09091	6.33333	4.85714	0
658	1	4	4	4	4	4	4	4	22	3.9	1.40909	6.91667	4	1
659	2	4	4	4	4	4	4	4	29	2	1.86364	3	4	1
660	2	5	5	5	5	5	5	5	33	3.8	1	3.91667	5	0
661	2	4	4	4	4	4	4	4	29	3.7	0.636364	3.58333	4	0
662	1	5	4	4	4	4	4	4	33	4	1.04545	4.5	4.14286	0
663	2	4	4	4	4	4	4	4	34	4	1.31818	5	4	0
664	1	4	4	5	5	4	4	5	36	4.6	2.13636	2.91667	4.42857	0
665	1	5	5	5	5	5	3	5	33	3.6	0.681818	5.16667	4.71429	0
666	1	4	5	4	4	4	4	5	30	3.8	2.63636	5.66667	4.28571	1
667	2	5	5	5	5	5	5	5	30	4	1.31818	2.5	5	1
668	2	5	5	5	5	5	5	5	23	5	1.45455	1.91667	5	1
669	2	4	4	4	4	4	4	4	34	3.4	1.36364	2.66667	4	0
670	2	5	5	5	5	5	5	5	36	4.9	0.545455	4.41667	5	0
671	1	5	5	4	3	5	4	5	31	4.2	1.36364	5.33333	4.42857	1
672	2	4	4	4	4	4	4	4	33	3.8	0	3.16667	4	0
673	1	4	4	4	4	4	4	4	25	2.5	0.727273	1.83333	4	1
674	2	4	4	4	4	4	4	4	40	3.9	1.31818	5.66667	4	0
675	1	3	3	3	3	3	3	3	31	2.4	1.40909	1.83333	3	1
676	2	4	4	4	4	5	5	4	26	3.9	1.18182	5	4.28571	0
677	2	4	3	4	3	3	3	4	23	3.2	1.59091	3	3.42857	0
678	1	4	5	5	5	5	5	5	34	4.7	1	5.16667	4.85714	0
679	1	5	5	5	4	5	4	5	36	4.7	0.409091	3.91667	4.71429	0
680	2	5	5	5	5	5	5	5	31	4.4	0.772727	4.16667	5	0
681	2	5	5	5	5	5	5	5	40	4.9	0.181818	4.08333	5	1
682	1	5	5	5	5	4	5	5	37	4.2	0.909091	3.83333	4.85714	0
683	1	4	3	3	4	4	5	5	26	3.6	1.22727	6.25	4	1
684	1	5	5	5	5	5	5	5	38	4.4	2.45455	4	5	0
685	1	5	5	5	5	5	5	5	39	5	0.5	5.66667	5	1
686	1	5	5	5	5	5	5	5	37	5	0.363636	4	5	0
687	1	5	5	5	5	5	5	5	33	4.3	0	4.58333	5	1
688	1	5	5	5	5	5	5	5	25	4.8	4.81818	4.91667	5	0
689	1	3	3	4	4	4	5	4	40	2.8	2.04545	6.41667	3.85714	0
690	2	5	5	5	4	4	4	4	23	2.6	3.5	6.16667	4.42857	1
691	2	4	5	5	5	5	5	5	37	3.2	5.04545	5.66667	4.85714	0
692	1	5	5	5	5	5	5	5	40	4.5	0	6.75	5	0
693	2	5	5	5	5	5	5	5	27	3.2	3.40909	5	5	0
694	1	4	4	4	4	5	5	5	31	4	1.90909	5	4.42857	0
695	1	5	4	5	5	5	5	5	40	4.9	1.04545	5.91667	4.85714	1
696	2	2	1	2	2	1	2	3	23	2.4	3.81818	2.33333	1.85714	0
697	2	4	4	4	4	4	4	4	25	2.3	4.27273	4.91667	4	0
698	2	3	3	3	3	3	3	3	25	4	2.18182	5	3	0
699	1	5	5	5	5	5	5	5	38	5	0	4.5	5	0
700	1	4	4	4	4	4	3	4	31	3.9	0.545455	7	3.85714	0
701	2	4	4	4	4	4	3	5	40	4	1.13636	4.41667	4	0
702	1	4	5	5	3	5	3	5	29	3.9	2	5.91667	4.28571	1
703	1	5	5	5	5	5	5	5	38	4.9	0	6	5	0
704	1	3	2	3	2	2	2	4	27	1.8	2.40909	6	2.57143	1
705	1	4	4	4	4	4	4	4	31	3.9	0.318182	3.66667	4	0
706	2	4	4	4	4	4	4	4	32	4.6	0.0909091	4.33333	4	1
707	2	4	4	4	4	4	4	4	21	2.9	3	6	4	1
708	1	4	5	4	4	5	5	5	39	4.8	0.727273	5.5	4.57143	0
709	1	4	4	4	5	5	5	3	29	3.7	0.727273	5.83333	4.28571	0
710	2	4	5	4	4	5	5	5	31	4.1	0.954545	3.33333	4.57143	1
711	1	4	4	5	5	5	5	5	32	5	0.545455	6.5	4.71429	1
712	1	5	4	5	5	5	5	5	30	4.6	1.81818	6.25	4.85714	1
713	2	5	5	5	5	5	5	5	24	3.5	2.59091	6.5	5	0
714	2	4	3	5	3	5	3	5	19	3.1	1.54545	1.41667	4	1
715	2	4	4	5	5	4	4	5	29	3.8	1.13636	3.33333	4.42857	1
716	2	4	5	5	4	5	5	5	35	4.2	0.727273	4.41667	4.71429	0
717	1	2	4	4	4	5	5	5	31	3.9	1.81818	4.83333	4.14286	1
718	2	5	5	5	5	5	4	4	38	4.5	1.5	6.83333	4.71429	1
719	2	4	4	4	4	4	4	4	26	4.1	3.54545	5.66667	4	1
720	1	4	4	4	4	4	4	4	26	4	4.27273	7	4	1
721	1	4	4	3	4	5	5	5	24	5	0.409091	6.91667	4.28571	1
722	2	3	5	5	3	5	2	4	27	3.8	2.68182	5.5	3.85714	0
723	2	5	5	5	3	4	4	5	28	2.6	4.72727	4.41667	4.42857	1
724	1	5	5	5	5	5	4	5	39	5	0	3.5	4.85714	0
725	2	4	4	5	5	5	5	5	28	4.4	0.409091	3.58333	4.71429	0
726	2	4	5	5	5	5	5	5	37	4.2	0.636364	5.83333	4.85714	1
727	2	2	4	3	3	4	3	4	18	2.5	2.09091	4.25	3.28571	0
728	1	4	4	4	4	4	4	4	30	3.8	1.04545	4.33333	4	1
729	2	4	4	3	3	4	4	4	32	4.5	1.31818	4.83333	3.71429	1
730	2	5	4	5	5	5	5	5	36	4.8	0.272727	7	4.85714	1
731	2	4	4	3	4	4	4	4	29	3.8	0.0454545	4.66667	3.85714	1
732	1	4	4	4	4	4	4	4	31	4	0.181818	4	4	0
733	1	4	4	5	4	5	5	4	26	4.1	0.0454545	5.75	4.42857	0
734	2	4	5	5	4	5	5	5	32	3.4	1.18182	5.5	4.71429	0
735	2	3	4	4	4	4	4	4	24	3.3	4	2.83333	3.85714	0
736	2	5	5	5	5	5	5	5	39	4.7	2.63636	3.58333	5	0
737	2	4	4	4	4	3	4	4	22	2.5	2.22727	1.16667	3.85714	0
738	2	4	4	5	5	5	4	5	32	3.9	2.18182	4.5	4.57143	1
739	2	5	5	5	5	5	5	5	40	4.6	0.954545	3	5	0
740	2	4	4	4	4	4	2	4	18	2.2	5.40909	3.75	3.71429	1
741	2	4	4	4	4	4	4	4	40	4	0	2.58333	4	0
742	2	5	5	5	5	5	5	5	39	5	0.5	3.5	5	0
743	2	4	4	4	4	4	4	4	27	3.5	1.18182	3.16667	4	1
744	2	3	3	3	3	3	3	4	31	3.3	0	4.5	3.14286	1
745	2	5	4	5	5	5	4	5	31	3.6	1.09091	4.75	4.71429	0
746	2	5	5	5	5	5	5	5	36	5	0.545455	7	5	1
747	2	4	5	5	5	5	5	5	26	3.1	1.81818	1.33333	4.85714	0
748	2	4	4	5	5	5	5	5	31	4.4	0.590909	7	4.71429	0
749	2	3	4	5	5	5	5	5	40	3.5	1.27273	6.25	4.57143	0
750	2	4	4	4	4	4	5	4	31	2.9	1.27273	2.25	4.14286	0
751	2	5	4	5	5	5	5	5	40	3.7	1.95455	7	4.85714	0
752	2	4	4	4	4	4	4	4	26	2.9	3.27273	2	4	1
753	2	3	4	1	4	4	1	5	29	3.9	1.90909	3	3.14286	1
754	1	5	5	5	5	5	5	5	38	5	0.363636	5.41667	5	0
755	1	2	3	3	3	3	3	3	26	3.1	1.68182	4.25	2.85714	1
756	2	5	4	5	5	5	5	5	37	4.8	0.727273	3.58333	4.85714	0
757	1	5	5	5	5	5	5	5	37	4.7	0	5.08333	5	0
758	1	2	4	4	4	4	4	4	25	3.7	0.772727	6.58333	3.71429	1
759	1	3	4	4	2	4	4	4	25	3.8	1.5	4.75	3.57143	1
